# Supplementary material for: Realizing the Ultralow Lattice Thermal Conductivity of Cu3SbSe4 Compound via Sulfur Alloying Effect
Source: Nanomaterials (Basel). 2023 Oct 8;13(19):2730. doi: 10.3390/nano13192730 (PMC10574639; doi:10.3390/nano13192730)
Supplement: Supplementary file 1 [file nanomaterials-13-02730-s001.zip]

Archive with 1 entries (1 files):
- nanomaterials-2636141-supplementary.pdf
